# Supplementary material for: Blood Inflammatory, Hydro-Electrolytes and Acid-Base Changes in Belgian Blue Cows Developing Parietal Fibrinous Peritonitis or Generalised Peritonitis after Caesarean Section
Source: Vet Sci. 2022 Mar 14;9(3):134. doi: 10.3390/vetsci9030134 (PMC8949059; doi:10.3390/vetsci9030134)
Supplement: Supplementary file 1 [file vetsci-09-00134-s001.zip]

Archive with 1 entries (1 files):
- vetsci-1607221-supplementary.pdf
